# Supplementary material for: A Hierarchically Structured Composite Integrating a Biomass-Derived Magnetic Carbon Framework with Various Magnetic Phases, Exhibiting Outstanding Electromagnetic Wave Absorption Performance
Source: Molecules. 2026 May 21;31(10):1775. doi: 10.3390/molecules31101775 (PMC13209535; doi:10.3390/molecules31101775)
Supplement: Supplementary file 1 [file molecules-31-01775-s001.zip]

Archive with 1 entries (1 files):
- molecules-4318438-supplementary.pdf
